# Supplementary material for: Uncovering Potential Neutrophil-Related Biomarkers for Early AMI Diagnosis
Source: Biology (Basel). 2026 May 14;15(10):781. doi: 10.3390/biology15100781 (PMC13203664; doi:10.3390/biology15100781)
Supplement: Supplementary file 1 [file biology-15-00781-s001.zip]

Archive with 2 entries (2 files):
- 20260412 Supplementary Table S1_20260509154857.pdf
- 20260513- Supplementary Figure-QAJ_20260509153533.pdf
